# Supplementary material for: Discovery of a Novel and Potent Kir4.1 Inhibitor as a Safe and Rapid‐Onset Antidepressant Agent in Mice
Source: Adv Sci (Weinh). 2025 Dec 3;13(9):e09506. doi: 10.1002/advs.202509506 (PMC12903969; doi:10.1002/advs.202509506)
Supplement: Supplementary file 2 — Supporting Information [file ADVS-13-e09506-s001.zip]

Archive with 3 entries (2 files):
- advs73154-sup-0001-Data/
- advs73154-sup-0001-Data/Source Data  for wb experiments and fluorescence imaging.docx
- advs73154-sup-0001-Data/Source Data for in vitro studies and animal studies.xlsx
