# Supplementary material for: Discovery of a Novel and Potent Kir4.1 Inhibitor as a Safe and Rapid‐Onset Antidepressant Agent in Mice
Source: Adv Sci (Weinh). 2025 Dec 3;13(9):e09506. doi: 10.1002/advs.202509506 (PMC12903969; doi:10.1002/advs.202509506)
Supplement: Supplementary file 2 — Supporting Information [file ADVS-13-e09506-s001.zip › advs73154-sup-0001-Data/Source Data for in vitro studies and animal studies.xlsx]

## Sheet: Fig 1, Fig S1
JX3212
	-120 mV					+50 mV
1e-08	2.44116	-0.220611	-0.653595			-0.480769	3.74429	3.19149
1e-07	7.43835	7.04657	5.76923			13.5095	15.79	18.6166
3e-07	52.509	50.5899	49.8706			65.1853	70.6814	74.0001
5e-07	78.7106	74.3223	66.4402			85.133	83.2708	79.9534
1e-06	87.0317	78.3964	88.2022			89.7082	86.0163	71.6578
1e-05	95.4397	97.6636	98.8764			95.6954	98.7747	93.5323
EHop-016
	-120 mV						+50 mV
1e-07	-6.40327	3.59911	-1.05125				1e-07	-6.40327	3.59911	-1.05125
3e-07	10.4584	8.51363	8.75				3e-07	10.4584	8.51363	8.75
1e-06	56.4061	61.209	76.1062				1e-06	56.4061	61.209	76.1062
3e-06	88.5329	81.3301					3e-06	88.5329	81.3301
1e-05	99.52	93.3395	98.0213	96.2742	97.8748		1e-05	99.52	93.3395	98.0213	96.2742

## Sheet: Fig 2
Kir isoforms
Kir4.1	Kir1.1	Kir2.1	Kir2.2	Kir4.2
94.9019	25.6807	48.0699	24.8055	91.3351
94.131	9.20398			93.8526
95.7029	18.4444	46.776	15.3438
	38.1757	54.8667	12.3909	74.5275
			4.56664
Mutation
WT	T128A	T155A	E158N	I159A	T162A
92.1456	31.1181	94.35	27.6638	42.9184	80.9735
94.7739	37.4256	94.2403	26.6694	52.8569	73.6489
90.2954	28.9608	81.3915	31.4659	40.7357	64.6435
	38.1757	95.4304	31.9554	46.4245	83.1492
				36.569	87.0339

## Sheet: Fig 3--NSFT
Vehicle	S-Ket 10 mg/kg	JX3212 10 mg/kg		Vehicle	imipramine15 mg/kg	JX3212 10 mg/kg		Vehicle	JX3212-3 mpk	JX3212-10 mpk	Imipramine-15 mpk		Food intake
80.75	59.6	64.29		115	111	69		93	91	57	65		Vehicle	Imipramine 15 mg/kg	JX3212 3 mg/kg	JX3212 10 mg/kg
109.19	71.75	48.16		104	202	31.86		118	95	129	114		0.1	0.14	0.1	0.09
121.13	53.19	66.63		99	292	89		70	86	86	25		0.09	0.17	0.11	0.11
49.34	41.94	61.06		291	224	41.25		139	113	63	79		0.09	0.09	0.09	0.09
59.22	48.56	58.25		196	103	61		185	105	102	120		0.12	0.12	0.09	0.12
155.31	18.32	45.78		110	110	92		300	170	122	67		0.1	0.14	0.1	0.1
62.34	57.51	27.31		107	106	49.97		144	98	119	113		0.05	0.18	0.1	0.08
71.72	56.5	50.93				42.87		98	34	89	79		0.13	0.15	0.14	0.15
173.78								134	86	65	64		0.14	0.14	0.11	0.15
50.37								220	133	106	55		0.12	0.12	0.12	0.11
99.26													0.09	0.07	0.11	0.19
97.15

## Sheet: Fig 3--CSDS
SPT					FST
Blank	Vehicle	(S)-ket 10 mg/kg	JX3212 10 mg/kg		Blank	Vehicle	(S)-ket 10 mg/kg	JX3212 10 mg/kg
0.5	0.571429	0.996721	0.960854		60.31		102.37	116.7
0.903683	0.917073	0.722689	0.997253		65.92	83.41	98.48	33.09
0.965753		0.971347	0.746032		33.22	98.48	95.78	96.4
0.996	0.835616	0.643123	0.996212		97.51	183.37	108.86	93.6
0.992453	0.5	0.782609	0.300885			91.16	103.57	110.34
0.996503	0.5	0.995283	0.969697		48.96	188.02	122.58	19.19
0.5	0.259109	0.962547			58.92	144.25	77.33	62.97
0.907407		0.995935			89.97			91.63
0.991632					98.65
0.989831					61.67
0.996815					79.62
0.89172					41.09
0.996933					111.24
0.994429
SIT--Time in interaction zone (s)
Blank	Vehicle	(S)-ket 10 mg/kg	JX3212 10 mg/kg	Blank	Vehicle	(S)-ket 10 mg/kg	JX3212 10 mg/kg
41.9	69.9	35	58.5	57.6	36.9	73	83.5
59.6			53	50			59.3
47.4	33.6	95.8	82.8	58.9	22.6	48.6	49.8
43.5		60	52.1	74.7		75.2	72.2
35.9	34.6	48.2	77.9	76.6	28.2	24.2	60.4
42.8	39.5	66	69.7	36.7	32.8	72.4	74.9
47.8	61.1	86.6	75.4	94.4	17.8	83.3	82.2
68.6	62.5	62	83.8	63.1	63.2	58.1	43.8
60.2				79.5
SIT--Time in corner zone (s)
Blank	Vehicle	(S)-ket 10 mg/kg	JX3212 10 mg/kg	Blank	Vehicle	(S)-ket 10 mg/kg	JX3212 10 mg/kg
21.3	11.2	24.6	18.9	21.4	45.2	36.4	10.5
13.9	28.4	7.5	22.8	33.1	33		9
20.2	20.9	7.4	8.6	29.9	50.2	12.7	32.9
16.8		24.8	20.7	5.4		8.4	2.5
22	24.2	24	18.9	4.8	21.9	24.6	20.8
18.8	50.1	16.8	20.7	19.8	70.7	36	12.3
32.8	24	6.9	9.5	12.1	58.2	11.7	12.6
13	18.9	10.5	5.9	21.6	48.7	17.8	23.8
8.6		0		13.4		27.7
19.6				18.7

## Sheet: Fig 4
WB				Current density
WT	Astrocyte-cKO			Astrocyte-cKO	-6.84581	-5.78875	-24.3323	-36.7927	-27.6916	-6.67289	-31.2023	-48.2245	-18.5925	-19.6212	-26.0493	-29.7167	-14.0001	-81.7599	-8.8136	-34.7015
2.2974	0.247678			Astrocyte-cKO+JX3212	-6.7656	-25.001	-21.9898	-30.4608	-8.15925	-31.3385	-49.3643	-18.0413	-19.2783	-20.0916	-32.5408	-15.9719	-74.1661	-14.094	-38.7647	-8.15925
2.50025	0.44406			WT		-48.6958		-107.125	-94.755		-73.3955	-65.283		-105.239	-75.8274		-58.468	-24.7368
2.03374	0.242896			WT+JX3212		-15.4776		-37.9401	-30.9006	-23.2792	-33.0439	-29.0202	-32.4474	-34.0016	-11.8985
				astrocyte conductance
				WT	35.7671	33.992	14.4338	30.5059	44.7154	58.3145	21.3053	28.7649	25.1185
				WT+JX3212	10.8485	10.0978	6.18184	9.59727	14.2303	9.91516	7.82369	8.15633	11.3927
				Astrocyte-cKO	27.7443	19.0239	8.03375		13.0653		7.14493		22.171	19.2947		21.0991	2.73132	23.9563	11.4174	16.0789
NSFT				Astrocyte-cKO+JX3212	26.8211	20.6718	6.17599		11.0283		6.80924		19.8212	17.9863		20.1492	2.30408	20.6413	8.58307	12.3482
Vehicle	10 mpk JX3212
54.59	81.91
65.7	80.13			RMP
20.56	22.56			WT	-61.3618	-76.5461	-79.9829	-70.5474	-66.7669	-68.704	-69.5788
42.56	67.16			WT+JX3212	-29.6187	-56.9878	-42.7721	-43.7406	-45.2715	-42.9283	-51.7702
54.16	18.51
88.38	67.12			Astrocyte-cKO	-51.274	-59.3567	-64.0892	-37.416	-70.5963	-50.99	-48.65	-58.175	-59.9559	-50.9578	-46.1776	-53.801	-65.9546	-47.1149
32.72	50.88			Astrocyte-cKO+JX3212	-44.6936	-57.251	-60.3308	-35.4674	-63.2098	-42.8	-38.27	-58.4875	-59.9247	-41.6786	-41.991	-49.1457	-56.6441	-37.0546
47.68	82.37
	62.97
Food intake
Vehicle	10 mpk JX3212
140	260
470	570
200	150
180	370
60	160
150	350
530	40
380	110
	240

## Sheet: Fig 5-1
Single dose-6 Hz				HTR				NOR				RT
Stimulus (mA)	Vehicle	JX3212 10 mpk		Vehicle	(S)-ketamine	JX3212		Control	Imipramine	JX3212		Control	Imipramine	JX3212
20	25	22.22		44	58	47		63.388	36.4277	58.0678		470	30	596
22	50	50		34	70	30		72.4912	47.2844	49.2548		1200	108	606
24	62.5	57.14		26	62	35		49.4253	39.0879	61.2245		829	77	710
26	71.42	85.71		26	46	23		47.4619	32.4424	64.8515		138	785	850
				41	40	47		63.7931	54.371	63.2205		682	514	210
				23	52	19		56.6319	41.3355	64.3478		1020	715	84
Multiple dose-6 Hz				41	60	42		59.6535	30.89	52.589		743	238	1200
				22	71			65.9592	60.792	62.8895		136	86	694
Stimulus (mA)	Vehicle	JX3212 10 mpk		39	56	35		39.1745	54.9118	48.9194		1200	410	352
18	37.5	25		35	53	22		59.3165	68.1537	61.2132		725	165	470
20	50	50
22	71.42	75		OFT-Total distance				Y-Maze				TT
24	75
26		87.5		Control	Imipramine	JX3212		Control	Imipramine	JX3212		Control	Imipramine	JX3212
				1905.81	1776.08	1192.76		33.33	14.04	19.57		96.06	32.74	90.71
Single dose-MES				1545.84	1542.44	1298.52		30.95	20	35.85		67.84	78.72	82.47
				1471.87	1289.82	1730.58		25	35	26.25		97.69	100.96	102.83
Stimulus (mA)	Vehicle	JX3212 10 mpk		1372.23	1876.19	3327.11		12.2	18.87	17.19		95.39	64.29	93.73
0.75	87.5	75		1221.31	1357.64	884.16		40.58	24.44	35.59		103.17	63.45	93.27
0.65	62.5	50		1626.35	1644.73	1166.93		21.43	18.6	27.27		99.87	99.76	100.41
0.6	12.5			1982.9	1435.5			25	23.64	26.87		89.54	66.58	102.13
0.55	0	37.5		1298.31	2143.67	1795.06		35.14	19.75	26.03		97.33	84.87	86.4
0.45		0		1716.97	1935.06	1450.48		23.86	10.78	20.41		92.31	43.92	68.56
					1734.71	1782.67		50	13.33	32.81		86.03	54.75	59.69
Multiple dose-MES
				OFT-Center distance				SBT
Stimulus (mA)	Vehicle	JX3212 10 mpk
0.75	87.5	87.5		Control	Imipramine	JX3212		Control	Imipramine	JX3212
0.65	50	50		169.7	239.18	133.58		21	27	22
0.55	25	12.5		238.51	195.36	260.59		26	32	29
0.45	0	0		257.53	190.74	332.68		24	29	31
				215.62	146.23	337.22		21	20	32
				239.64	271.57	137.73		25	23	29
				270.25	245.28	153.07		20	22	21
				94.69	171.56			27	23	24
				58.36	381.64	202.1		27	29	24
				149.87	171.3	223.27		31	22	28
					159.75	349.55		20	23	25

## Sheet: Fig 5-2
Body weight
	Control										Imipramine-10 mg/kg										JX3212-10 mg/kg
1	24.5	24.6	24.9	24.6	24.9	25	24.6	24.6	25.1	24.4	25.5	25.1	25.2	24.5	24.7	24.9	23.9	23.5	24.7	25.8	25.3	23.6	25.4	23.7	25.2	25.1	25.4	24.2	24.8	25
2	24.1	25.3	25.4	24.8	24.2	25.1	25	25.3	25.5	24.5	26.1	25.8	25.2	23.9	25.5	26.3	23.3	23.7	24.7	24.4	25.7	23.1	23.5	24.7	25.9	24.4	25.5	26.1	24.5	25.1
3	24.6	25.2	24.7	25.4	24.5	25.5	25.2	24.6	24.2	25.4	26	25.8	25.5	25.5	24.1	23.8	25	23.7	25.3	25.9	24.7	25.4	24	23.7	25.3	23.6	26.4	25	25.3	25.8
4	24.6	25.2	24.8	25	24.7	25.4	25.3	24.7	24.6	24.8	23.9	25.3	26.1	24.8	24.3	25.5	26.1	24	25.7	25.3	23.9	25.7	25	25.8	23.8	25.3	25.2	24.6	24.2	25.8
5	24.4	25.3	24.1	24.7	25	25.4	24.3	25.3	24.6	25.2	23.9	25.3	26.1	24.8	24.3	25.5	26.1	24	25.7	25.3	23.8	25.2	26	24.2	25.3	24.7	25.9	24.2	25.5	24.2
6	24.4	25	24.9	25.3	24.3	24.5	24.8	25.3	25.2	24.7	25.3	25.7	25.8	24.6	24.2	25.2	25.5	25.8	26	24.8	24.6	25.5	25.6	24.9	23.9	23.7	25.8	25.2	24.7	25.3
7	25.3	24.3	24.7	24.4	24.7	24.4	24.7	25.5	25.2	24.7	24.5	25.5	25.8	25.3	24.5	24.2	25.4	24.9	26	25.5	24.5	24.2	25.3	24	25.6	25.4	24.2	23.8	24.2	25.2
8	24.6	24.6	25.4	24.7	24.5	24.5	24.4	25.2	25.3	24.4	25.5	24.5	24.8	26.1	24.8	24.4	25.3	26.2	25.8	25.3	25.3	24.8	24	25.9	24.2	24.4	24.2	25	25.2	26
9	25	25.2	25.3	25.2	25.5	26	25.2	24.6	25	24.5	26.3	25.3	25.3	26	25.4	25.8	26.4	24.8	25	24.6	25	24.5	24	26.3	25.6	25.3	24.7	24.1	25.1	25.6
10	25.8	25	24.6	25	25.2	25.1	25.5	25	25.5	24.7	26.1	26	26	25.3	25.3	25.5	25.2	26.3	24.9	25.3	26.3	25.4	25.3	24.1	25	25.4	24.6	25.5	23.9	26
11	24.8	24.7	24.8	24.9	25.9	25.1	25	24.4	24.6	25	26.1	25.7	25.7	24.8	26.1	24.6	24.4	25.4	26	24.7	24.9	25.2	23.7	25.9	24.6	25.3	25.1	23.9	26.2	24.2
12	26	25.4	25.3	25.7	25	25.1	26.3	24.8	25.1	24.9	26.1	26.9	25	27.4	25.8	25	26.2	24.9	26.6	25.8	26	25.5	24.7	24.3	25.7	26	25.4	26.3	26.5	24.5
13	25.8	24.5	26.5	25.9	25.4	24.7	24.9	25.3	26	25.5	25.3	26.2	25.3	26.5	27.2	26.4	27.3	25.6	25.6	25.3	26.3	27	24.7	25.4	26.7	25	25.7	26.2	25.2	24.5
14	25.2	26.4	25.2	25.1	25.3	25.1	25.5	26.4	25.8	24.2	25.3	25.8	26.8	25.7	26.7	27.4	26.6	26.4	27.1	26.8	24.8	25.2	25.8	25.3	25.8	25.3	25.5	26.9	26.8	27.4
15	25.2	25.4	26.2	25.3	25.5	25.5	26.5	25.6	24.1	24.6	27.1	25.5	25.4	25.6	26.4	25.8	26.4	27.3	26.3	26	26.7	26.6	25.4	27.5	26	25	25.2	25.5	24.9	25.8
16	26.6	25.1	24.7	26.4	26.7	26.5	25.3	25.8	25.5	25.4	27.2	26.3	27.2	26.5	25.8	26.7	25.4	26.1	26.9	25.7	25.8	26.1	25.3	24.7	26.2	26.7	27.2	26.6	26.1	25.5
17	25.2	26.4	25	25.8	26	27	25.3	25.5	26.6	24.8	25.3	25.8	25.6	26.8	27.2	26.7	25.7	27.1	26.6	27.4	26.4	26.3	27.1	25	26	26.1	25.5	24.9	25.5	26.2
18	24.9	26.1	25.3	24.7	26.9	25.5	26.5	24.6	25.8	24.9	25.2	25.5	26.1	25.5	26.7	26.5	27.3	26.6	27.2	25.8	27.5	26.4	25.8	26.7	25	25.7	26	24.5	24.6	25.2
19	24.7	25.4	25.2	26.3	24.9	26.8	26.6	24.4	24.8	25.3	26.9	26.7	26.4	26.9	25.9	26.8	25.8	25.7	25.5	27.4	26	27.4	26.7	27	25.6	25	25.7	25.7	25	24.8
20	26.3	25.2	24.7	27	25.2	26.6	25	26	24.7	25.3	27.7	26.4	26	26.3	25.5	26.4	27.4	27.3	26.6	25.7	25	24.7	25.8	26	25.3	25.5	26.6	27.9	27.3	26.1
21	25.6	25.5	26.2	25	26.5	25.1	25.3	26.5	25.3	26.1	26.2	26.4	26.9	27.1	26.1	25.8	27.6	26.1	26.1	27.2	26.9	24.5	24.9	26.4	25.8	25.5	25	27.5	26.5	26.5
Liver/Body Weight Ratio (%)				ALT				AST				Urea				Cr
Control	Imipramine	JX3212		Control	Imipramine	JX3212		Control	Imipramine	JX3212		Control	Imipramine	JX3212		Control	Imipramine	JX3212
4.56719	5.07748	5.07212		36	39	36		167	151	167		6.06	4.62	5.59		25	19	19
4.63333	4.33977	4.47673		29	34	35		106	169	207		4.91	5.26	3.68		24	18	18
4.70458	4.54647	4.87229		31	34	41		140	124	243		5.8	5.2	6		24	18	20
4.7384	4.66642	4.81364		31	31	32		154	111	139		5.08	4.84	5.19		22	20	21
4.41774	4.39885	4.62326		29	33	37		135	168	147		8.87	5.23	5.88		23	18	22
4.74223	4.94225	5.08431		30	48	33		112	222	172		5.97	6.16	6.46		25	23	18
4.87866	4.45797	4.1308		39	37	31		213	112	200		5.64	6.62	5.16		22	19	20
4.03811	4.31494	4.63746		32	52	29		159	198	131		6.5	6.5	5.73		24	22	19
4.23834	4.39579	4.39094		33	48	41		175	169	133		6.06	5.24	5.29		25	18	23
4.24253	4.55699	4.94528		30	40	33		140	207	155		6.17	5.27	5.71		22	18	20
Kidney/Body Weight Ratio (%)
Control	Imipramine	JX3212
1.01797	1.00954	1.12193
1.07608	1.02765	1.18735
1.07977	1.0948	1.1008
1.1128	1.18081	0.986364
1.12717	1.04789	1.07015
1.09243	1.01473	1.14549
1.06917	1.01884	1.0748
1.08868	1.14061	1.07018
1.1249	1.1636	1.05962
1.0977	1.05184	1.17094

## Sheet: Fig S3
KCNQ2							GABAα1β2δ								SERT
30	97.6879	84.1578	95.4545				100	3.61174	2.0316	7.23684				100000	112.04	105.72
10	79.5346	67.5255	78.5615				50	6.8014	4.57143	0.700525	2.53544			30000	87.23	70.86
3	22.0588	21.8921	13.4681				30	5.24679	5.14286	-9.10683	5.87871			10000	69.95	46.05
1	15.0319	3.88351	10.1998				10	2.69596	4.20455	3.47648	0.253022			3000	51.87	29.87
0.3	2.36695	6.62348					3	4.34349	2.21591	-0.7362	-0.47793			1000	49.66	31.98
														300	18.52	16.01
														100	16.51	15.81
GLUN1/N2B														30	16.11	14.3
300μ	98.8477	99.3957	98.8626											10	17.62	13.2
100	91.8425	90.7749	99.6717		97.1777									3	13.3	7.67
50	84.1069	85.4244	96.0913
30	75.9494		77.336	42.6087
10	16.1554	31.4381	16.8072	24.8566
3	15.2513	12.5408	7.59259	11.5774
0.3	1.27384	3.19735	0.36573												DAT
														100000	110.9	109.92
														30000	99.88	90.83
														10000	80.01	56.79
														3000	70.17	28.06
	5-HT2A						5-HT2B							1000	71.15*	32
concentration		JX3212						concentration		JX3212				300	-3.23	-0.87
	log(conc.)								log(conc.)					100	-1.46	-1.85
60	1.77815	61.7966	59.7627	54.3729				60	1.77815	70.55	55.2	61.46		30	1.89	-0.08
20	1.30103	8.20339	5.66102	6.47458				20	1.30103	11.58	10.57	10.57		10	-5	-8.74
6.66667	0.823909	-0.440678	-0.542373	-0.440678				6.66667	0.823909	1.48	1.18	1.48		3	-3.23	-17.79
2.22222	0.346787	-0.338983	-0.0338983	-0.135593				2.22222	0.346787	-0.24	0.07	0.47
0.740741	-0.130334	-0.440678	-0.135593	-0.338983				0.740741	-0.130334	0.17	0.27	0.57
0.246914	-0.607455	-0.338983	-0.135593	-0.440678				0.246914	-0.607455	0.17	0.27	0.27
0.0823045	-1.08458	-0.745763	-0.847458	-0.338983				0.0823045	-1.08458	0.27	0.17	0.07
0.0274348	-1.5617	-0.542373	-0.440678	-0.542373				0.0274348	-1.5617	-0.24	-0.03	0.07
0.00914495	-2.03882	-0.440678	-0.644068	-0.338983				0.00914495	-2.03882	-0.54	-0.03	-0.03
0.00304832	-2.51594	0	0	0				0.00304832	-2.51594	0	0	0
	max activation%		58.6441						max activation%		62.4

## Sheet: Fig S5
NSFT					FST
Vehicle	JX3212 1 mg/kg	JX3212 3 mg/kg	JX3212 10 mg/kg		Vehicle	JX3212-30 mg/kg	JX3212-60 mg/kg
123.84	78.87	56.32	60.59		93.48	41.65	22.77
134.88		78.38	69.75		54.57	113.83	91.01
86.31	64.9		88.87			63.68	95.71
78.25	300		16.59		101.05	58.35	107.39
105.09	66.25	33.06	77.97		114.19	48.75	56.81
84.25	103.91	80.81			83.47	26.62	11.93
300	114.72	116.47	64.32		138.69	91.83	44.09
94.72	86.81	158.81	66.06		93.03	69.52	46.04
95.69	38.5	63.21	64.12		193.9	72.88	76.73
44.21	44.7	145.19	40.17		47.05	67.14	31.48

## Sheet: Fig S6
Total distance						%Center distance
Vehicle	JX3212-30 mg/kg		Vehicle	JX3212-30 mg/kg		Vehicle	JX3212-30 mg/kg		Vehicle	JX3212-30 mg/kg
3.315	3.434		10.129	6.462		24.4344	39.8369		12.5975	19.6379
	7.748			11.269		18.4542	39.2488		6.23493	16.6031
5.771	4.407			4.06		33.599	45.1554		0.556095	51.5764
3.98	3.167		7.869	13.057		53.9447	50.3315		11.4246	5.55258
7.596			13.026	9.091		38.02	24.8811		10.3869	24.7278
5.002	4.278		12.47	7.63		45.4618	35.9748		4.0016	19.8558
	8.445		6.466	11.451		10.8396	45.1865		13.0838	30.6087
4.875	7.701		6.236	6.424		35.3846	32.8139			43.929

[truncated: 3 more sheets: Fig S8, Fig S9, Fig S10]
